# Supplementary material for: ClickGene: an open cloud-based platform for big pan-cancer data genome-wide association study, visualization and exploration
Source: BioData Min. 2019 Jun 26;12:12. doi: 10.1186/s13040-019-0202-3 (PMC6595587; doi:10.1186/s13040-019-0202-3)
Supplement: Supplementary file 3 — Table S1. The available types of cancer in CG are listed. (XLSX 12 kb) [file 13040_2019_202_MOESM3_ESM.xlsx]

## Sheet: 工作表1
Short	Full names	Number of samples[Old]								Number of samples[New]
		CNV_T	CNV_N	EXP_T	EXP_N	MET_T	MET_N	MUT_T	MUT_N	CNV_T	CNV_N	EXP_T	EXP_N
DLBC	Lymphoid Neoplasm Diffuse Large B-cell Lymphoma	48	50	48	0	48	0	37	37	47	46	47	0
GBM	Glioblastoma multiforme	611	527	169	5	423	199	393	393	622	526	168	5
LAML	Acute Myeloid Leukemia	140	140	173	0	140	140	143	143	142	142	150	0
LGG	Brain Lower Grade Glioma	531	488	516	0	516	18	508	508	531	487	528	0
MESO	Mesothelioma	87	86	87	0	87	0	82	82	86	86	85	0
PCPG	Pheochromocytoma and Paraganglioma	180	180	184	3	179	8	179	179	182	180	182	3
SARC	Sarcoma	264	255	263	2	261	8	237	237	266	255	263	1
SKCM	Skin Cutaneous Melanoma	471	467	472	1	470	5	467	467	472	466	470	1
TGCT	Testicular Germ Cell Tumors	156	148	156	0	150	6	144	144	138	132	155	0
THYM	Thymoma	123	125	120	2	124	2	123	123	123	125	118	2
UCS	Uterine Carcinosarcoma	56	54	57	0	57	0	57	57	56	53	55	0
UVM	Uveal Melanoma	80	80	80	0	80	0	80	80	80	79	79	0
ACC	Adrenocortical carcinoma	90	90	79	0	80	0	92	92	90	89	78	0
BLCA	Bladder Urothelial Carcinoma	415	397	408	19	412	28	412	412	416	397	413	19
KICH	Kidney Chromophobe	66	66	66	25	66	0	66	66	65	66	64	24
KIRC	Kidney renal clear cell carcinoma	579	530	534	72	533	366	336	336	587	530	538	72
KIRP	Kidney renal papillary cell carcinoma	302	304	290	32	291	51	281	281	304	303	288	32
LIHC	Liver hepatocellular carcinoma	374	388	96	50	377	53	364	364	378	389	373	50
BRCA	Breast invasive carcinoma	1103	1112	1102	113	1095	139	986	986	1110	1112	1108	113
CHOL	Cholangiocarcinoma	36	49	36	9	36	9	51	51	36	48	35	9
COAD	Colon adenocarcinoma	507	471	287	41	458	98	399	399	503	468	479	41
LUAD	Lung adenocarcinoma	551	590	517	59	579	78	567	567	556	590	534	59
OV	Ovarian serous cystadenocarcinoma	617	571	266	0	602	21	436	436	599	546	378	0
PAAD	Pancreatic adenocarcinoma	185	183	179	4	184	11	178	178	184	183	177	4
PRAD	Prostate adenocarcinoma	499	536	498	52	498	55	495	495	502	535	498	52
READ	Rectum adenocarcinoma	170	150	95	10	165	14	137	137	168	148	166	10
STAD	Stomach adenocarcinoma	477	498	415	35	443	27	437	437	441	464	374	32
THCA	Thyroid carcinoma	509	511	513	59	507	64	492	492	511	513	510	57
UCEC	Uterine Corpus Endometrial Carcinoma	549	556	177	24	559	44	530	530	549	544	551	35
CEAD	Cervical squamous cell carcinoma and endocervical adenocarcinoma	51	47							51	47
ESAD	Esophageal carcinoma	87	91							87	91
CESC	Cervical squamous cell carcinoma and endocervical adenocarcinoma	242	238			307	16	289	289	296	289	305	3
ESCA	Esophageal carcinoma	86	85			185	17	184	184	185	187	161	11
HNSC	Head and Neck squamous cell carcinoma	526	566	522	44	528	52	508	508	520	562	501	44
LUSC	Lung squamous cell carcinoma	517	534	502	51	503	70	492	492	523	535	501	49
							Color code
								Non epithelial carcinoma
								Other epithelial carcinoma
								Squamous cell carcinoma
								Adenocarcinoma
