# Supplementary material for: ClickGene: an open cloud-based platform for big pan-cancer data genome-wide association study, visualization and exploration
Source: BioData Min. 2019 Jun 26;12:12. doi: 10.1186/s13040-019-0202-3 (PMC6595587; doi:10.1186/s13040-019-0202-3)
Supplement: Supplementary file 4 — Table S2. The arm-wise DTW scores for ADCs and SCCs. (XLSX 38 kb) [file 13040_2019_202_MOESM4_ESM.xlsx]

## Sheet: Sheet1
Chr	Arm	CESC		ESCA		HNSC		LUSC		BRCA		CHOL		COAD		READ			LUAD		OV		PAAD		PRAD		STAD		THCA		UCEC
		DTW	pvalue	DTW	pvalue	DTW	pvalue	DTW	pvalue	DTW	pvalue	DTW	pvalue	DTW	pvalue	DTW	pvalue		DTW	pvalue	DTW	pvalue	DTW	pvalue	DTW	pvalue	DTW	pvalue	DTW	pvalue	DTW	pvalue
1	P-Arm	0.976263	<0.1E-05	0.972223	<0.1E-05	0.99691	0.0002	0.963276	<0.1E-05	0.969565	<0.1E-05	0.814237	<0.1E-05	0.963755	<0.1E-05	0.944654	<0.1E-05	0.0191014	0.992449	<0.1E-05	0.949989	<0.1E-05	0.992101	0.0016	0.997104	<0.1E-05	0.981567	<0.1E-05	0.999572	0.068493	0.993393	<0.1E-05
1	Q-Arm	0.85838	<0.1E-05	0.939529	<0.1E-05	0.986971	<0.1E-05	0.927762	<0.1E-05	0.734969	<0.1E-05	0.846288	<0.1E-05	0.993239	<0.1E-05	0.979836	0.0001	0.0134027	0.877741	<0.1E-05	0.780195	<0.1E-05	0.967304	<0.1E-05	0.989789	<0.1E-05	0.969715	<0.1E-05	0.998235	0.001	0.9399	<0.1E-05
1	Chrom	0.958516	<0.1E-05	0.964472	<0.1E-05	0.994512	0.0003	0.955369	<0.1E-05	0.92049	<0.1E-05	0.837474	<0.1E-05	0.971309	<0.1E-05	0.956389	<0.1E-05	0.0149202	0.947698	<0.1E-05	0.924559	<0.1E-05	0.98365	<0.1E-05	0.994918	<0.1E-05	0.979897	<0.1E-05	0.99912	0.0016	0.971381	<0.1E-05
2	P-Arm	0.967149	<0.1E-05	0.971362	<0.1E-05	0.989313	<0.1E-05	0.891688	<0.1E-05	0.998251	<0.1E-05	0.936871	<0.1E-05	0.996804	<0.1E-05	0.976471	<0.1E-05	0.0203323	0.969025	<0.1E-05	0.868303	<0.1E-05	0.98499	<0.1E-05	0.98653	<0.1E-05	0.997718	<0.1E-05	0.999482	0.050595	0.997337	0.0001
2	Q-Arm	0.988128	<0.1E-05	0.965482	<0.1E-05	0.991435	<0.1E-05	0.955583	<0.1E-05	0.99581	<0.1E-05	0.922569	<0.1E-05	0.992557	<0.1E-05	0.96975	<0.1E-05	0.0228074	0.976177	<0.1E-05	0.892868	<0.1E-05	0.978563	<0.1E-05	0.993833	<0.1E-05	0.997759	<0.1E-05	0.9997	0.187381	0.99819	0.0004
2	Chrom	0.978868	<0.1E-05	0.959932	<0.1E-05	0.986931	<0.1E-05	0.92709	<0.1E-05	0.99679	<0.1E-05	0.935566	<0.1E-05	0.994002	<0.1E-05	0.982678	<0.1E-05	0.0113236	0.97545	<0.1E-05	0.878008	<0.1E-05	0.981671	<0.1E-05	0.992614	<0.1E-05	0.997968	<0.1E-05	0.999586	0.025097	0.997846	<0.1E-05
3	P-Arm	0.95176	<0.1E-05	0.843358	<0.1E-05	0.815087	<0.1E-05	0.805194	<0.1E-05	0.989005	<0.1E-05	0.730365	<0.1E-05	0.980722	<0.1E-05	0.993683	<0.1E-05	-0.0129607	0.918787	<0.1E-05	0.972955	<0.1E-05	0.998452	0.0006	0.9924	<0.1E-05	0.965509	<0.1E-05	0.999287	0.035996	0.993115	<0.1E-05
3	Q-Arm	0.751604	<0.1E-05	0.856443	<0.1E-05	0.868777	<0.1E-05	0.727899	<0.1E-05	0.975945	<0.1E-05	0.943419	<0.1E-05	0.99748	<0.1E-05	0.991277	<0.1E-05	0.00620333	0.99823	<0.1E-05	0.738826	<0.1E-05	0.986022	<0.1E-05	0.981666	<0.1E-05	0.991356	<0.1E-05	0.999571	0.09579	0.998139	0.0002
3	Chrom	0.86978	<0.1E-05	0.842311	<0.1E-05	0.830643	<0.1E-05	0.774539	<0.1E-05	0.988942	<0.1E-05	0.801637	<0.1E-05	0.988316	<0.1E-05	0.991129	<0.1E-05	-0.00281296	0.944831	<0.1E-05	0.906911	<0.1E-05	0.996386	<0.1E-05	0.989927	<0.1E-05	0.975991	<0.1E-05	0.999442	0.024998	0.995628	<0.1E-05
4	P-Arm	0.925911	<0.1E-05	0.862413	<0.1E-05	0.963051	<0.1E-05	0.858692	<0.1E-05	0.981298	<0.1E-05	0.948495	<0.1E-05	0.954455	<0.1E-05	0.925279	<0.1E-05	0.0291759	0.996091	<0.1E-05	0.964424	<0.1E-05	0.996346	0.0001	0.989381	<0.1E-05	0.947009	<0.1E-05	0.997798	0.0001	0.983384	<0.1E-05
4	Q-Arm	0.987846	<0.1E-05	0.918747	<0.1E-05	0.992366	<0.1E-05	0.944499	<0.1E-05	0.996425	<0.1E-05	0.980048	<0.1E-05	0.977919	<0.1E-05	0.951423	<0.1E-05	0.0264963	0.992825	<0.1E-05	0.90354	<0.1E-05	0.996281	<0.1E-05	0.992176	<0.1E-05	0.949529	<0.1E-05	0.99873	<0.1E-05	0.989658	<0.1E-05
4	Chrom	0.95892	<0.1E-05	0.900259	<0.1E-05	0.977034	<0.1E-05	0.908013	<0.1E-05	0.98844	<0.1E-05	0.944703	<0.1E-05	0.970989	<0.1E-05	0.93285	<0.1E-05	0.0381387	0.994478	<0.1E-05	0.930543	<0.1E-05	0.997139	<0.1E-05	0.992929	<0.1E-05	0.952064	<0.1E-05	0.998528	<0.1E-05	0.988057	<0.1E-05
5	P-Arm	0.919499	<0.1E-05	0.889033	<0.1E-05	0.919204	<0.1E-05	0.721556	<0.1E-05	0.948977	<0.1E-05	0.871159	<0.1E-05	0.991684	<0.1E-05	0.989667	<0.1E-05	0.00201679	0.823326	<0.1E-05	0.807549	<0.1E-05	0.981389	<0.1E-05	0.981668	<0.1E-05	0.99581	0.0006	0.996222	<0.1E-05	0.986418	<0.1E-05
5	Q-Arm	0.996389	<0.1E-05	0.87693	<0.1E-05	0.955575	<0.1E-05	0.82151	<0.1E-05	0.996343	<0.1E-05	0.901463	<0.1E-05	0.992265	<0.1E-05	0.975335	<0.1E-05	0.0169294	0.984148	<0.1E-05	0.902796	<0.1E-05	0.995309	<0.1E-05	0.995217	<0.1E-05	0.963703	<0.1E-05	0.998719	<0.1E-05	0.990609	<0.1E-05
5	Chrom	0.964628	<0.1E-05	0.895998	<0.1E-05	0.946116	<0.1E-05	0.803029	<0.1E-05	0.978774	<0.1E-05	0.896811	<0.1E-05	0.993361	<0.1E-05	0.987372	<0.1E-05	0.00598862	0.923652	<0.1E-05	0.885211	<0.1E-05	0.991406	<0.1E-05	0.99174	<0.1E-05	0.984356	<0.1E-05	0.998568	<0.1E-05	0.99278	<0.1E-05
6	P-Arm	0.991099	<0.1E-05	0.985724	<0.1E-05	0.993294	<0.1E-05	0.985803	<0.1E-05	0.986319	<0.1E-05	0.926188	<0.1E-05	0.996956	0.0015	0.987038	<0.1E-05	0.009918	0.966307	<0.1E-05	0.886149	<0.1E-05	0.985522	<0.1E-05	0.994234	<0.1E-05	0.992476	<0.1E-05	0.999356	0.007799	0.999202	0.041096
6	Q-Arm	0.992447	<0.1E-05	0.991738	<0.1E-05	0.997253	<0.1E-05	0.989067	<0.1E-05	0.986977	<0.1E-05	0.874582	<0.1E-05	0.996606	<0.1E-05	0.995385	<0.1E-05	0.0012213	0.921394	<0.1E-05	0.90453	<0.1E-05	0.959353	<0.1E-05	0.993147	<0.1E-05	0.990413	<0.1E-05	0.999423	0.034497	0.998425	0.0003
6	Chrom	0.990488	<0.1E-05	0.984474	<0.1E-05	0.993426	<0.1E-05	0.984816	<0.1E-05	0.987405	<0.1E-05	0.910747	<0.1E-05	0.996273	<0.1E-05	0.989861	<0.1E-05	0.00641253	0.959761	<0.1E-05	0.888239	<0.1E-05	0.981466	<0.1E-05	0.99425	<0.1E-05	0.992743	<0.1E-05	0.999387	0.0012	0.999038	0.0033
7	P-Arm	0.991215	<0.1E-05	0.83038	<0.1E-05	0.93188	<0.1E-05	0.89881	<0.1E-05	0.962703	<0.1E-05	0.90602	<0.1E-05	0.847975	<0.1E-05	0.805089	<0.1E-05	0.0428864	0.892652	<0.1E-05	0.963546	<0.1E-05	0.948011	<0.1E-05	0.96886	<0.1E-05	0.90919	<0.1E-05	0.998956	0.124088	0.99456	<0.1E-05
7	Q-Arm	0.995147	<0.1E-05	0.917965	<0.1E-05	0.982144	<0.1E-05	0.920247	<0.1E-05	0.97649	<0.1E-05	0.94217	<0.1E-05	0.896975	<0.1E-05	0.863173	<0.1E-05	0.0338018	0.944386	<0.1E-05	0.845355	<0.1E-05	0.96724	<0.1E-05	0.967687	<0.1E-05	0.962723	<0.1E-05	0.998698	0.029697	0.998332	0.0002
7	Chrom	0.99257	<0.1E-05	0.88735	<0.1E-05	0.961106	<0.1E-05	0.918271	<0.1E-05	0.972692	<0.1E-05	0.927355	<0.1E-05	0.874872	<0.1E-05	0.829543	<0.1E-05	0.0453288	0.929295	<0.1E-05	0.933943	<0.1E-05	0.963754	<0.1E-05	0.968049	<0.1E-05	0.943258	<0.1E-05	0.999227	0.090891	0.996843	<0.1E-05
8	P-Arm	0.97347	<0.1E-05	0.959885	<0.1E-05	0.906173	<0.1E-05	0.823856	<0.1E-05	0.891375	<0.1E-05	0.991136	0.411059	0.948286	<0.1E-05	0.791049	<0.1E-05	0.157237	0.907553	<0.1E-05	0.759539	<0.1E-05	0.986485	<0.1E-05	0.91488	<0.1E-05	0.99226	<0.1E-05	0.998646	0.015998	0.988363	<0.1E-05
8	Q-Arm	0.949318	<0.1E-05	0.836844	<0.1E-05	0.82958	<0.1E-05	0.864937	<0.1E-05	0.829636	<0.1E-05	0.899734	<0.1E-05	0.9018	<0.1E-05	0.807942	<0.1E-05	0.0938582	0.8964	<0.1E-05	0.745019	<0.1E-05	0.979803	<0.1E-05	0.964155	<0.1E-05	0.856228	<0.1E-05	0.999339	0.0024	0.989142	<0.1E-05
8	Chrom	0.968066	<0.1E-05	0.932877	<0.1E-05	0.912364	<0.1E-05	0.876481	<0.1E-05	0.905322	<0.1E-05	0.965096	0.002	0.945229	<0.1E-05	0.839674	<0.1E-05	0.105555	0.925583	<0.1E-05	0.799461	<0.1E-05	0.985432	<0.1E-05	0.92915	<0.1E-05	0.951808	<0.1E-05	0.999136	0.016398	0.991751	0.0005
9	P-Arm	0.994056	<0.1E-05	0.892199	<0.1E-05	0.969775	<0.1E-05	0.87685	<0.1E-05	0.996206	<0.1E-05	0.962486	<0.1E-05	0.997395	<0.1E-05	0.976995	<0.1E-05	0.0204006	0.929747	<0.1E-05	0.975553	<0.1E-05	0.942687	<0.1E-05	0.991055	<0.1E-05	0.971484	<0.1E-05	0.999069	0.061994	0.995716	<0.1E-05
9	Q-Arm	0.993238	<0.1E-05	0.986389	<0.1E-05	0.967877	<0.1E-05	0.974195	<0.1E-05	0.994684	<0.1E-05	0.923891	<0.1E-05	0.996572	0.0001	0.988248	<0.1E-05	0.00832391	0.940864	<0.1E-05	0.941146	<0.1E-05	0.997593	0.0026	0.99261	<0.1E-05	0.993801	<0.1E-05	0.999229	0.080592	0.989668	<0.1E-05
9	Chrom	0.993802	<0.1E-05	0.93986	<0.1E-05	0.971884	<0.1E-05	0.948143	<0.1E-05	0.997269	<0.1E-05	0.959364	<0.1E-05	0.99697	<0.1E-05	0.98371	<0.1E-05	0.0132603	0.941561	<0.1E-05	0.951124	<0.1E-05	0.969496	<0.1E-05	0.992641	<0.1E-05	0.983108	<0.1E-05	0.999139	0.011699	0.992224	<0.1E-05
10	P-Arm	0.989327	<0.1E-05	0.992478	<0.1E-05	0.97888	<0.1E-05	0.965656	<0.1E-05	0.977188	<0.1E-05	0.956592	<0.1E-05	0.990277	<0.1E-05	0.990507	<0.1E-05	-0.000229928	0.997936	<0.1E-05	0.917918	<0.1E-05	0.999091	0.112889	0.988627	<0.1E-05	0.997753	<0.1E-05	0.999755	0.216478	0.998753	0.005899
10	Q-Arm	0.9884	<0.1E-05	0.988626	<0.1E-05	0.992822	<0.1E-05	0.963004	<0.1E-05	0.997605	<0.1E-05	0.954389	<0.1E-05	0.982649	<0.1E-05	0.977421	<0.1E-05	0.00522717	0.992607	<0.1E-05	0.943075	<0.1E-05	0.994776	<0.1E-05	0.993786	<0.1E-05	0.994689	<0.1E-05	0.999717	0.156584	0.998597	0.0004
10	Chrom	0.991641	<0.1E-05	0.989487	<0.1E-05	0.984023	<0.1E-05	0.945823	<0.1E-05	0.989896	<0.1E-05	0.957274	<0.1E-05	0.990064	<0.1E-05	0.987572	<0.1E-05	0.00249118	0.994604	<0.1E-05	0.921347	<0.1E-05	0.995967	<0.1E-05	0.994031	<0.1E-05	0.996401	<0.1E-05	0.999748	0.143186	0.998718	0.0001
11	P-Arm	0.977912	<0.1E-05	0.966992	<0.1E-05	0.991278	<0.1E-05	0.940838	<0.1E-05	0.996732	<0.1E-05	0.993359	0.029397	0.995849	<0.1E-05	0.99488	<0.1E-05	0.000968931	0.993885	<0.1E-05	0.879696	<0.1E-05	0.993811	<0.1E-05	0.991715	<0.1E-05	0.98752	<0.1E-05	0.999107	0.025497	0.989065	<0.1E-05
11	Q-Arm	0.946627	<0.1E-05	0.967556	<0.1E-05	0.976614	<0.1E-05	0.978239	<0.1E-05	0.977262	<0.1E-05	0.987339	0.671933	0.993937	0.070993	0.992427	0.118588	0.00150992	0.984041	<0.1E-05	0.909421	<0.1E-05	0.98483	<0.1E-05	0.985703	<0.1E-05	0.995792	<0.1E-05	0.999096	0.0045	0.993079	<0.1E-05
11	Chrom	0.965851	<0.1E-05	0.970728	<0.1E-05	0.983832	<0.1E-05	0.959515	<0.1E-05	0.984536	<0.1E-05	0.990248	0.620438	0.995068	0.040696	0.99432	0.077492	0.000747954	0.988712	<0.1E-05	0.903593	<0.1E-05	0.993326	0.0001	0.988847	<0.1E-05	0.991928	<0.1E-05	0.99918	0.002	0.991997	<0.1E-05
12	P-Arm	0.992553	<0.1E-05	0.949836	<0.1E-05	0.958052	<0.1E-05	0.881196	<0.1E-05	0.984094	<0.1E-05	0.894217	<0.1E-05	0.993575	<0.1E-05	0.99358	0.141586	-4.50493e-06	0.994923	<0.1E-05	0.791942	<0.1E-05	0.983999	<0.1E-05	0.99611	<0.1E-05	0.995957	<0.1E-05	0.999184	0.006599	0.997704	0.0001
12	Q-Arm	0.981122	<0.1E-05	0.990949	<0.1E-05	0.99507	<0.1E-05	0.965901	<0.1E-05	0.991588	<0.1E-05	0.91605	<0.1E-05	0.996529	<0.1E-05	0.995974	0.0008	0.000554704	0.988317	<0.1E-05	0.905328	<0.1E-05	0.992031	<0.1E-05	0.983482	<0.1E-05	0.997645	<0.1E-05	0.999654	0.130787	0.997855	0.0001
12	Chrom	0.984037	<0.1E-05	0.971516	<0.1E-05	0.980554	<0.1E-05	0.935584	<0.1E-05	0.989838	<0.1E-05	0.907114	<0.1E-05	0.995341	<0.1E-05	0.994946	0.131487	0.000394453	0.989709	<0.1E-05	0.860228	<0.1E-05	0.987759	<0.1E-05	0.995452	<0.1E-05	0.997069	<0.1E-05	0.999332	0.001	0.997998	<0.1E-05
13	Q-Arm	0.969934	<0.1E-05	0.979209	<0.1E-05	0.9655	<0.1E-05	0.904192	<0.1E-05	0.963443	<0.1E-05	0.95279	<0.1E-05	0.885468	<0.1E-05	0.811236	<0.1E-05	0.0742325	0.943515	<0.1E-05	0.858569	<0.1E-05	0.984816	<0.1E-05	0.980497	<0.1E-05	0.980583	<0.1E-05	0.999493	0.108289	0.987752	<0.1E-05
13	Chrom	0.969934	<0.1E-05	0.979209	<0.1E-05	0.9655	<0.1E-05	0.904192	<0.1E-05	0.963443	<0.1E-05	0.95279	<0.1E-05	0.885468	<0.1E-05	0.811236	<0.1E-05	0.0742325	0.943515	<0.1E-05	0.858569	<0.1E-05	0.984816	<0.1E-05	0.980497	<0.1E-05	0.980583	<0.1E-05	0.999493	0.111689	0.987752	<0.1E-05
14	Q-Arm	0.989649	0.077892	0.991421	0.084392	0.994324	0.0001	0.995145	0.034297	0.993693	0.0001	0.943798	<0.1E-05	0.974591	<0.1E-05	0.926814	<0.1E-05	0.0477762	0.987199	0.0004	0.951937	<0.1E-05	0.991128	0.009799	0.994939	0.014299	0.982285	0.0001	0.999053	0.880912	0.995851	0.064694
14	Chrom	0.989649	0.079692	0.991421	0.086291	0.994324	<0.1E-05	0.995145	0.036896	0.993693	<0.1E-05	0.943798	<0.1E-05	0.974591	<0.1E-05	0.926814	<0.1E-05	0.0477762	0.987199	0.0002	0.951937	<0.1E-05	0.991128	0.011999	0.994939	0.013399	0.982285	<0.1E-05	0.999053	0.882412	0.995851	0.064694
15	Q-Arm	0.988429	<0.1E-05	0.97336	<0.1E-05	0.995029	0.0002	0.985445	<0.1E-05	0.985036	<0.1E-05	0.956932	0.083392	0.949205	<0.1E-05	0.916949	<0.1E-05	0.0322561	0.932795	<0.1E-05	0.896824	<0.1E-05	0.996381	0.218778	0.99731	0.026797	0.984382	<0.1E-05	0.999515	0.734327	0.982403	<0.1E-05
15	Chrom	0.988429	<0.1E-05	0.97336	<0.1E-05	0.995029	0.0001	0.985445	<0.1E-05	0.985036	<0.1E-05	0.956932	0.085191	0.949205	<0.1E-05	0.916949	<0.1E-05	0.0322561	0.932795	<0.1E-05	0.896824	<0.1E-05	0.996381	0.224678	0.99731	0.027497	0.984382	<0.1E-05	0.999515	0.738526	0.982403	<0.1E-05
16	P-Arm	0.989574	<0.1E-05	0.973202	<0.1E-05	0.994308	<0.1E-05	0.985795	<0.1E-05	0.885316	<0.1E-05	0.936879	<0.1E-05	0.985678	<0.1E-05	0.969723	<0.1E-05	0.0159546	0.986162	<0.1E-05	0.928303	<0.1E-05	0.977027	<0.1E-05	0.989343	<0.1E-05	0.982643	<0.1E-05	0.999111	0.10489	0.98443	<0.1E-05
16	Q-Arm	0.994368	<0.1E-05	0.992856	<0.1E-05	0.993427	<0.1E-05	0.991236	<0.1E-05	0.823216	<0.1E-05	0.968497	<0.1E-05	0.992293	<0.1E-05	0.97237	<0.1E-05	0.0199225	0.994163	<0.1E-05	0.773484	<0.1E-05	0.983848	<0.1E-05	0.992716	<0.1E-05	0.972315	<0.1E-05	0.999407	0.268773	0.973443	<0.1E-05
16	Chrom	0.990067	<0.1E-05	0.978271	<0.1E-05	0.994775	<0.1E-05	0.990198	<0.1E-05	0.89655	<0.1E-05	0.95033	<0.1E-05	0.985784	<0.1E-05	0.971037	<0.1E-05	0.0147469	0.98658	<0.1E-05	0.913715	<0.1E-05	0.984332	<0.1E-05	0.990896	<0.1E-05	0.985413	<0.1E-05	0.999278	0.112489	0.987518	<0.1E-05
17	P-Arm	0.974023	<0.1E-05	0.948627	<0.1E-05	0.993434	<0.1E-05	0.874114	<0.1E-05	0.868037	<0.1E-05	0.99282	0.026397	0.87057	<0.1E-05	0.799967	<0.1E-05	0.0706035	0.903554	<0.1E-05	0.838711	<0.1E-05	0.915591	<0.1E-05	0.998103	0.0001	0.946198	<0.1E-05	0.999476	0.212379	0.983409	<0.1E-05
17	Q-Arm	0.987817	<0.1E-05	0.966072	<0.1E-05	0.989919	<0.1E-05	0.945247	<0.1E-05	0.98993	<0.1E-05	0.930573	<0.1E-05	0.997284	<0.1E-05	0.98559	<0.1E-05	0.0116939	0.95037	<0.1E-05	0.810486	<0.1E-05	0.989936	0.002	0.992743	<0.1E-05	0.998044	<0.1E-05	0.999661	0.652035	0.99149	<0.1E-05
17	Chrom	0.975184	<0.1E-05	0.957549	<0.1E-05	0.992311	<0.1E-05	0.91211	<0.1E-05	0.916919	<0.1E-05	0.9568	<0.1E-05	0.917749	<0.1E-05	0.865348	<0.1E-05	0.0524015	0.932327	<0.1E-05	0.800552	<0.1E-05	0.955376	<0.1E-05	0.995004	<0.1E-05	0.967493	<0.1E-05	0.999576	0.352465	0.988253	<0.1E-05
18	P-Arm	0.989698	<0.1E-05	0.985249	<0.1E-05	0.979235	<0.1E-05	0.952429	<0.1E-05	0.998029	0.017698	0.931895	<0.1E-05	0.873487	<0.1E-05	0.801816	<0.1E-05	0.0716711	0.992685	<0.1E-05	0.961728	<0.1E-05	0.995854	<0.1E-05	0.989424	<0.1E-05	0.990068	<0.1E-05	0.997907	<0.1E-05	0.996803	<0.1E-05
18	Q-Arm	0.99289	<0.1E-05	0.89934	<0.1E-05	0.949228	<0.1E-05	0.973851	<0.1E-05	0.994486	<0.1E-05	0.945641	<0.1E-05	0.778501	<0.1E-05	0.722666	<0.1E-05	0.0558357	0.932075	<0.1E-05	0.891858	<0.1E-05	0.927189	<0.1E-05	0.996527	<0.1E-05	0.954882	<0.1E-05	0.998446	<0.1E-05	0.98915	<0.1E-05
18	Chrom	0.993034	<0.1E-05	0.933771	<0.1E-05	0.965827	<0.1E-05	0.981075	<0.1E-05	0.996358	<0.1E-05	0.962955	<0.1E-05	0.856169	<0.1E-05	0.794662	<0.1E-05	0.0615068	0.96372	<0.1E-05	0.927308	<0.1E-05	0.950276	<0.1E-05	0.995888	<0.1E-05	0.972464	<0.1E-05	0.9988	<0.1E-05	0.994998	<0.1E-05
19	P-Arm	0.977302	<0.1E-05	0.956909	<0.1E-05	0.980608	<0.1E-05	0.965979	<0.1E-05	0.9942	<0.1E-05	0.963928	<0.1E-05	0.99793	0.009399	0.997756	0.187781	0.000173575	0.929328	<0.1E-05	0.822773	<0.1E-05	0.998355	0.09989	0.995202	<0.1E-05	0.97071	<0.1E-05	0.999822	0.686831	0.987552	<0.1E-05
19	Q-Arm	0.987689	<0.1E-05	0.994513	<0.1E-05	0.996702	<0.1E-05	0.941223	<0.1E-05	0.990764	<0.1E-05	0.925848	<0.1E-05	0.99738	<0.1E-05	0.985937	<0.1E-05	0.0114431	0.983954	<0.1E-05	0.912875	<0.1E-05	0.981809	<0.1E-05	0.993786	<0.1E-05	0.998195	0.0001	0.999426	0.087991	0.994666	<0.1E-05
19	Chrom	0.98439	<0.1E-05	0.970945	<0.1E-05	0.987451	<0.1E-05	0.968366	<0.1E-05	0.993646	<0.1E-05	0.960733	<0.1E-05	0.997734	0.0002	0.992455	0.0001	0.00527861	0.939779	<0.1E-05	0.867765	<0.1E-05	0.990957	<0.1E-05	0.99577	<0.1E-05	0.981928	<0.1E-05	0.999741	0.580142	0.991843	<0.1E-05
20	P-Arm	0.964464	<0.1E-05	0.916684	<0.1E-05	0.963619	<0.1E-05	0.890039	<0.1E-05	0.959203	<0.1E-05	0.914803	<0.1E-05	0.958606	<0.1E-05	0.916976	<0.1E-05	0.0416294	0.989815	<0.1E-05	0.816405	<0.1E-05	0.992771	0.0001	0.99111	<0.1E-05	0.927739	<0.1E-05	0.998143	0.006999	0.998091	0.0033
20	Q-Arm	0.929471	<0.1E-05	0.827973	<0.1E-05	0.942633	<0.1E-05	0.892769	<0.1E-05	0.918419	<0.1E-05	0.891191	<0.1E-05	0.668387	<0.1E-05	0.575682	<0.1E-05	0.0927056	0.946768	<0.1E-05	0.772983	<0.1E-05	0.960489	<0.1E-05	0.98462	<0.1E-05	0.827986	<0.1E-05	0.999871	0.694731	0.998841	0.046195
20	Chrom	0.963361	<0.1E-05	0.915397	<0.1E-05	0.954585	<0.1E-05	0.892232	<0.1E-05	0.943763	<0.1E-05	0.902227	<0.1E-05	0.837727	<0.1E-05	0.783018	<0.1E-05	0.0547086	0.977587	<0.1E-05	0.796453	<0.1E-05	0.985117	<0.1E-05	0.993321	<0.1E-05	0.919121	<0.1E-05	0.998994	0.006599	0.998475	0.0003
21	P-Arm	0.994279	<0.1E-05	0.980335	<0.1E-05	0.990415	<0.1E-05	0.984643	<0.1E-05	0.994637	<0.1E-05	0.996702	0.342766	0.996327	<0.1E-05	0.989493	<0.1E-05	0.00683353	0.991486	<0.1E-05	0.982066	<0.1E-05	0.997347	<0.1E-05	0.997772	0.0001	0.993003	<0.1E-05	0.999208	0.014499	0.997953	<0.1E-05
21	Q-Arm	0.992945	<0.1E-05	0.870446	<0.1E-05	0.96393	<0.1E-05	0.911826	<0.1E-05	0.99572	<0.1E-05	0.988394	<0.1E-05	0.962219	<0.1E-05	0.928198	<0.1E-05	0.0340202	0.989305	<0.1E-05	0.971553	<0.1E-05	0.990621	<0.1E-05	0.990906	<0.1E-05	0.941363	<0.1E-05	0.999394	0.031497	0.989839	<0.1E-05
21	Chrom	0.99057	<0.1E-05	0.930138	<0.1E-05	0.969514	<0.1E-05	0.945944	<0.1E-05	0.993063	<0.1E-05	0.98958	0.218078	0.973426	<0.1E-05	0.944267	<0.1E-05	0.0291591	0.985154	<0.1E-05	0.967659	<0.1E-05	0.993659	<0.1E-05	0.993538	<0.1E-05	0.957952	<0.1E-05	0.999166	0.049995	0.995035	<0.1E-05
22	Q-Arm	0.988216	<0.1E-05	0.970671	<0.1E-05	0.989928	<0.1E-05	0.923455	<0.1E-05	0.943777	<0.1E-05	0.950489	<0.1E-05	0.949128	<0.1E-05	0.951848	<0.1E-05	-0.00272034	0.95752	<0.1E-05	0.78691	<0.1E-05	0.993456	0.005599	0.99764	0.165383	0.95717	<0.1E-05	0.991955	<0.1E-05	0.981331	<0.1E-05
22	Chrom	0.988236	<0.1E-05	0.976628	<0.1E-05	0.989945	<0.1E-05	0.927148	<0.1E-05	0.966241	<0.1E-05	0.950563	<0.1E-05	0.970951	<0.1E-05	0.972105	<0.1E-05	-0.00115405	0.968822	<0.1E-05	0.861227	<0.1E-05	0.995089	0.040596	0.997648	0.167883	0.975642	<0.1E-05	0.992032	<0.1E-05	0.987494	<0.1E-05
Color code
	SCC
	ADC

## Sheet: Sheet2
Chr	Arm	CESC		ESCA		HNSC		LUSC		BRCA		CHOL		COAD		READ		LUAD		OV		PAAD		PRAD		STAD		THCA		UCEC
		DTW	pvalue	DTW	pvalue	DTW	pvalue	DTW	pvalue	DTW	pvalue	DTW	pvalue	DTW	pvalue	DTW	pvalue	DTW	pvalue	DTW	pvalue	DTW	pvalue	DTW	pvalue	DTW	pvalue	DTW	pvalue	DTW	pvalue
1	Chrom	0.958516	0	0.964472	0	0.994512	0.0003	0.955369	0	0.92049	0	0.837474	0	0.971309	0	0.956389	0	0.947698	0	0.924559	0	0.98365	0	0.994918	0	0.979897	0	0.99912	0.0016	0.971381	0
2	Chrom	0.978868	0	0.959932	0	0.986931	0	0.92709	0	0.99679	0	0.935566	0	0.994002	0	0.982678	0	0.97545	0	0.878008	0	0.981671	0	0.992614	0	0.997968	0	0.999586	0.025097	0.997846	0
3	Chrom	0.86978	0	0.842311	0	0.830643	0	0.774539	0	0.988942	0	0.801637	0	0.988316	0	0.991129	0	0.944831	0	0.906911	0	0.996386	0	0.989927	0	0.975991	0	0.999442	0.024998	0.995628	0
4	Chrom	0.95892	0	0.900259	0	0.977034	0	0.908013	0	0.98844	0	0.944703	0	0.970989	0	0.93285	0	0.994478	0	0.930543	0	0.997139	0	0.992929	0	0.952064	0	0.998528	0	0.988057	0
5	Chrom	0.964628	0	0.895998	0	0.946116	0	0.803029	0	0.978774	0	0.896811	0	0.993361	0	0.987372	0	0.923652	0	0.885211	0	0.991406	0	0.99174	0	0.984356	0	0.998568	0	0.99278	0
6	Chrom	0.990488	0	0.984474	0	0.993426	0	0.984816	0	0.987405	0	0.910747	0	0.996273	0	0.989861	0	0.959761	0	0.888239	0	0.981466	0	0.99425	0	0.992743	0	0.999387	0.0012	0.999038	0.0033
7	Chrom	0.99257	0	0.88735	0	0.961106	0	0.918271	0	0.972692	0	0.927355	0	0.874872	0	0.829543	0	0.929295	0	0.933943	0	0.963754	0	0.968049	0	0.943258	0	0.999227	0.090891	0.996843	0
8	Chrom	0.968066	0	0.932877	0	0.912364	0	0.876481	0	0.905322	0	0.965096	0.002	0.945229	0	0.839674	0	0.925583	0	0.799461	0	0.985432	0	0.92915	0	0.951808	0	0.999136	0.016398	0.991751	0.0005
9	Chrom	0.993802	0	0.93986	0	0.971884	0	0.948143	0	0.997269	0	0.959364	0	0.99697	0	0.98371	0	0.941561	0	0.951124	0	0.969496	0	0.992641	0	0.983108	0	0.999139	0.011699	0.992224	0
10	Chrom	0.991641	0	0.989487	0	0.984023	0	0.945823	0	0.989896	0	0.957274	0	0.990064	0	0.987572	0	0.994604	0	0.921347	0	0.995967	0	0.994031	0	0.996401	0	0.999748	0.143186	0.998718	0.0001
11	Chrom	0.965851	0	0.970728	0	0.983832	0	0.959515	0	0.984536	0	0.990248	0.620438	0.995068	0.040696	0.99432	0.077492	0.988712	0	0.903593	0	0.993326	0.0001	0.988847	0	0.991928	0	0.99918	0.002	0.991997	0
12	Chrom	0.984037	0	0.971516	0	0.980554	0	0.935584	0	0.989838	0	0.907114	0	0.995341	0	0.994946	0.131487	0.989709	0	0.860228	0	0.987759	0	0.995452	0	0.997069	0	0.999332	0.001	0.997998	0
13	Chrom	0.969934	0	0.979209	0	0.9655	0	0.904192	0	0.963443	0	0.95279	0	0.885468	0	0.811236	0	0.943515	0	0.858569	0	0.984816	0	0.980497	0	0.980583	0	0.999493	0.111689	0.987752	0
14	Chrom	0.989649	0.079692	0.991421	0.086291	0.994324	0	0.995145	0.036896	0.993693	0	0.943798	0	0.974591	0	0.926814	0	0.987199	0.0002	0.951937	0	0.991128	0.011999	0.994939	0.013399	0.982285	0	0.999053	0.882412	0.995851	0.064694
15	Chrom	0.988429	0	0.97336	0	0.995029	0.0001	0.985445	0	0.985036	0	0.956932	0.085191	0.949205	0	0.916949	0	0.932795	0	0.896824	0	0.996381	0.224678	0.99731	0.027497	0.984382	0	0.999515	0.738526	0.982403	0
16	Chrom	0.990067	0	0.978271	0	0.994775	0	0.990198	0	0.89655	0	0.95033	0	0.985784	0	0.971037	0	0.98658	0	0.913715	0	0.984332	0	0.990896	0	0.985413	0	0.999278	0.112489	0.987518	0
17	Chrom	0.975184	0	0.957549	0	0.992311	0	0.91211	0	0.916919	0	0.9568	0	0.917749	0	0.865348	0	0.932327	0	0.800552	0	0.955376	0	0.995004	0	0.967493	0	0.999576	0.352465	0.988253	0
18	Chrom	0.993034	0	0.933771	0	0.965827	0	0.981075	0	0.996358	0	0.962955	0	0.856169	0	0.794662	0	0.96372	0	0.927308	0	0.950276	0	0.995888	0	0.972464	0	0.9988	0	0.994998	0
19	Chrom	0.98439	0	0.970945	0	0.987451	0	0.968366	0	0.993646	0	0.960733	0	0.997734	0.0002	0.992455	0.0001	0.939779	0	0.867765	0	0.990957	0	0.99577	0	0.981928	0	0.999741	0.580142	0.991843	0
20	Chrom	0.963361	0	0.915397	0	0.954585	0	0.892232	0	0.943763	0	0.902227	0	0.837727	0	0.783018	0	0.977587	0	0.796453	0	0.985117	0	0.993321	0	0.919121	0	0.998994	0.006599	0.998475	0.0003
21	Chrom	0.99057	0	0.930138	0	0.969514	0	0.945944	0	0.993063	0	0.98958	0.218078	0.973426	0	0.944267	0	0.985154	0	0.967659	0	0.993659	0	0.993538	0	0.957952	0	0.999166	0.049995	0.995035	0
22	Chrom	0.988236	0	0.976628	0	0.989945	0	0.927148	0	0.966241	0	0.950563	0	0.970951	0	0.972105	0	0.968822	0	0.861227	0	0.995089	0.040596	0.997648	0.167883	0.975642	0	0.992032	0	0.987494	0
		21.45	0.079692	20.846	0.086291	21.3317	0.0004	20.4385	0.036896	21.3491	0	20.5601	0.925707	21.0606	0.040896	20.4479	0.209079	21.1328	0.0002	19.6252	0	21.6546	0.277373	21.7594	0.208779	21.4539	0	21.976	3.15239	21.8239	0.068894
Color code
	SCC
	ADC

## Sheet: Sheet3
		21.976	21.8239	21.7594	21.6546	21.4539	21.45	21.3491	21.3317	21.1328	21.0606	20.846	20.5601	20.4479	20.4385	19.6252	3.15239	0.925707	0.277373	0.209079	0.208779	0.086291	0.079692	0.068894	0.040896	0.036896	0.0004	0.0002	0	0	0
Chr	Arm	THCA	UCEC	PRAD	PAAD	STAD	CESC	BRCA	HNSC	LUAD	COAD	ESCA	CHOL	READ	LUSC	OV
